# Supplementary material for: Dendrimer-Derived Mimics of Host Defense Peptides Selectively Disrupt Cancer Cell Membranes for Melanoma Therapy
Source: Pharmaceutics. 2025 Mar 12;17(3):361. doi: 10.3390/pharmaceutics17030361 (PMC11946345; doi:10.3390/pharmaceutics17030361)
Supplement: Supplementary file 1 [file pharmaceutics-17-00361-s001.zip]

Archive with 1 entries (1 files):
- pharmaceutics-3474371-supplementary.pdf
